# Supplementary material for: Genomic Analysis of Resistance to Fall Armyworm (Spodoptera frugiperda) in CIMMYT Maize Lines
Source: Genes (Basel). 2022 Jan 28;13(2):251. doi: 10.3390/genes13020251 (PMC8872412; doi:10.3390/genes13020251)
Supplement: Supplementary file 1 [file genes-13-00251-s001.zip]

Archive with 1 entries (1 files):
- genes-1533498-supplementary.pdf
